# Supplementary material for: LncRNAs of Saccharomyces cerevisiae bypass the cell cycle arrest imposed by ethanol stress
Source: PLoS Comput Biol. 2022 May 19;18(5):e1010081. doi: 10.1371/journal.pcbi.1010081 (PMC9232138; doi:10.1371/journal.pcbi.1010081)
Supplement: S1 Video — (ZIP) [file pcbi.1010081.s011.zip]

Archive with 2 entries (2 files):
- Supplementary_Video.mov
- __MACOSX/._Supplementary_Video.mov
